# Supplementary material for: Delayed diagnosis and treatment of tuberculosis in HIV+ patients in Mozambique: A cost-effectiveness analysis of screening protocols based on four symptom screening, smear microscopy, urine LAM test and Xpert MTB/RIF
Source: PLoS One. 2018 Jul 19;13(7):e0200523. doi: 10.1371/journal.pone.0200523 (PMC6053163; doi:10.1371/journal.pone.0200523)
Supplement: S1 File — (XLSX) [file pone.0200523.s001.xlsx]

## Sheet: Parameters
Parameter	Value	Source
Median Age sample, years	35	7
Risk of TB transmission (cases per year)	5	33
Days of delay in treatment for undiagnosed TB case	105
Days of delayed treatment in timely delivery of results (Health system delay)	62
Prevalence
TB among HIV patients, %	0.101	7
Patients affected by HIV only (no TB infection)	0.899	Calculated
HIV+ patients with CD4 <200 /mm3, %	0.362	DREAM data
HIV/TB co-infected patients with CD4<200 /mm3, %	0.68	DREAM data
Mortality
In care (early treatment), %	0.05	Calculated
Among false negative (delayed treatment), %	0.2	Calculated
Disability weights
TB patients	0.399	8
AIDS (in care)	0.053	8
Life Expectancy
Population in Mozambique, years	57.609	12
Survival
HIV+ and TB patient not treated for TB, years	0.665	19
HIV and TB after treatment, years	12.9	10,19-21
HIV and TB not treated for TB	35.665	calculated
Costs summary (details on Costs sheet)
Discount rate	0.03	assumption
4SS (per test)	4	Calculated (see "cost details")
SMEAR (per test)	3.125	Calculated (see "cost details")
MTB/RIF (per test)	14.717	Calculated (see "cost details")
LF-LAM (per test)	3.985	Calculated (see "cost details")
TB therapy	9.84417	Calculated (see "cost details")
Economic burden of a new TB case due delayed diagnosis and treatment	847	38
Sensitivity and specificity of the screening methods
4SS Sensitivity	0.775	7
4SS Specificity	0.704	7
SMEAR Sensitivity	0.43	16
SMEAR Specificity	1	16
GenMTB/RIF Sensitivity	0.976	17
GenXper Specificity	0.992	17
LF-LAM Sensitivity con CD4<200	0.49	18
LF-LAM Specificity con CD4<200	0.9	18

## Sheet: Costs details
Parameter	Value
Discount rate	0.03
4SS during first visit after HIV test
Hourly cost medical doctor (DREAM)	16
Number of tests per hour	4
Total per test	4
SMEAR
Hourly cost laboratory technician	6.25
Time needed for one test, hour	0.25
Total cost laboratory technician (per test)	1.5625
Microscopy total cost	1500
Microscopy life span, years	5
Microscopy (annualized cost)	327.532
Microscopy maintenance (total cost entire life))	87.7
Microscopy maintenance cost (per year)	19.1497
Microscopy number of test per day	32
Microscopy number of test per year	8320
Cost Microscopy (per test)	0.0416685
Consummables (per test)	2
Total cost per test	3.125
MTB/RIF
Hourly cost laboratory technician	11
Time needed for test, hours	0.1
Total cost laboratory technician per test	1.1
GeneMTB/RIF total cost	17000
GeneMTB/RIF life span, years	10
GeneMTB/RIF (annualized cost)	1992.92
GeneMTB/RIF maintenance cost (per year)	1800
GeneMTB/RIF number of test per day	4
GeneMTB/RIF number of test per year	1042.86
Cost GeneMTB/RIF (per test)	3.63705
Consummables (per test)	9.98
Tot per test	14.717
LF-LAM
Hourly cost nurse	4.85
Time needed for test, hours	0.1
Total cost nurse per test	0.485
Cost for one test (all inclusive)	3.5
Tot per test	3.985
TB treatment
Drugs	9.44
Hourly cost nurse	4.85
Time needed for administration, hours	12
Total cost nurse per patient	0.404167
Total per patient	9.84417

## Sheet: Results
		Protocols
		Standard	MTB/RIF	LF-LAM / MTB/RIF
	Sample Size	1000	1000	1000
	Expected positive	101	101	101
	Expected negative	899	899
	HIV+ patients with CD4 <200 /mm3			362
	Patients undergoing 4SS	1
4SS	4SS Sample	1000
	Expected positive	101
	Expected negative	899
	Posistive	344.379
	Negative	655.621
	PPV	0.227293
	NPV	0.965338
	True Positive	78.275
	False Positive	266.104
	True Negative	632.896
	False Negative	22.725
SMEAR	SMEAR microscopy sample	344.379
	Expected positive	78.275
	Expected negative	266.104
	Posistive	33.6583
	Negative	310.721
	PPV	1
	NPV	0.856409
	True Positive	33.6583
	False Positive	0
	True Negative	266.104
	False Negative	44.6167
MTB/RIF	MTB/RIF Sample		1000	937.015
	Expected positive		101	67.3468
	Expected negative		899	869.668
	Posistive		105.768	72.6878
	Negative		894.232	864.327
	PPV		0.932002	0.904285
	NPV		0.997289	0.99813
	True Positive		98.576	65.7305
	False Positive		7.192	6.95734
	True Negative		891.808	862.711
	False Negative		2.424	1.61632
LF-LAM	LF-LAM Sample			362
	Expected positive			68.68
	Expected negative			293.32
	Posistive			62.9852
	Negative			299.015
	PPV			0.534303
	NPV			0.882859
	True Positive			33.6532
	False Positive			29.332
	True Negative			263.988
	False Negative			35.0268
	Totals
	Positive	34	106	136
	True Positive	34	99	99
	False Positive	0	7	37
	True Negative	899	892	863
	False Negative	67	2	2
	Expected positive	101	101	101
	Mortality in care (early treatment)	5	5	7
	Mortality among false negative (delayed diagnosis and treatment)	13	0	0
	Total patients on therapy	83	103	131
	True positive on treatment	83	96	94
	No. of newly/additional transmitted TB infections due to delayed TB diagnosis and treatment	96.3699	2.87671	2.87671
	No. of newly/additional transmitted TB infections due to delayed TB diagnosis results delivery	70.4932	87.4795	111.26
	Costs
	4SS	4000	0	0
	SMEAR microscopy	1076.18	0	0
	MTB/RIF	0	14717	13790.1
	LF-LAM	0	0	1442.57
	Therapy	817.066	1013.95	1289.59
a	Cost of Diagnostic + Therapy	5893.25	15731	16522.2
b	Cost of newly transmitted infections because delayed diagnosis and treatment	81625.3	2436.58	2436.58
a+b	Total Direct costs	87518.5	18167.6	18958.8
c	Cost of additional transmitted infections because the delay in delivery of results (health system delay)	59707.7	74095.1	94237.5
a+b+c	Total direct and undirect costs	147226	92262.7	113196
	Efficacy
	DALY saved	1107	1281	1254
	Cost per DALY saved ($) including newly/additional transmitted TB infections due to delayed TB diagnosis and treatment	79.0592	14.1823	15.1187
	Cost per DALY saved ($) including newly/additional transmitted TB infections due to delayed TB diagnosis and health system delay	132.996	72.0239	90.2682
	ICER per DALY saved		56.5388	72.3061
	DALYs calculation
	Constant
	Life expectancy in Mozambique	57.609
	Disability weights
	TB patients	0.399
	AIDS (in care)	0.053
	Disab Weight HIV + TB	0.452
	Quality of life only AIDS (with Treatment)	0.947
	const C	0.16234
	const b	0.04
	const e	2.71
	disc rate - r	0.03
	BplusR	0.07
	True positive on treatment	83	96	94
	Median Age sample, years	35	35	35
	Survival for HIV+ and TB patient not treated for TB, years	0.665	0.665	0.665
	Survival HIV and TB not treated for TB	35.665	35.665	35.665
	HIV and TB after treatment, years	12.9	12.9	12.9
	Survival for diagnosed and treated cases	48.565	48.565	48.565
	DALY's saved HIV+TB per person	0.415401	0.415401	0.415401
	DALY's saved HIV only per person	12.9259	12.9259	12.9259
	Total DALY's saved per person	13.3413	13.3413	13.3413
	Total DALY's saved in the population	1107.33	1280.76	1254.08

## Sheet: Sensitivity
											Standard	MTB/RIF	LF-LAM / MTB/RIF	ICER
	Parametri da testare	Base	Min	Max						Base	79.0592	14.1823	15.1187	56.5388
	Survival for HIV+ and TB patient not treated for TB, years	0.665	0.5	2	FALSE	0.665	0.665			Interval	$ 79,06 - $ 79,06	$ 14,18 - $ 19,93	$ 15,12 - $ 20,62	$ 56,54 - $ 98,83
	Risk of TB transmission (cases per year)	5	2	10	FALSE	5	5
	Prevalence of TB among HIV patients, %	0.101	0.0505	0.1515	FALSE	0.101	0.101
	Mortality In care (early treatment), %	0.05	0.025	0.075	FALSE	0.05	0.05				Min				Max
	Mortality Among false negative (delayed treatment), %	0.2	0.1	0.3	FALSE	0.2	0.2				Standard	MTB/RIF	LF-LAM / MTB/RIF		Standard	MTB/RIF	LF-LAM / MTB/RIF		ICER MIN	ICER MAX
	Discount rate	0.03	1e-08	0.06	FALSE	0.03	0.03				79.0592	14.1823	15.1187		79.0592	19.9267	20.6171		56.5388	98.8291
	Survival for HIV and TB after treatment, years	12.9	6.45	19.35	FALSE	12.9	12.9
	Cost 4SS	4	2	6	FALSE	4	4
	Cost SMEAR (per test)	3.125	1.5625	4.6875	FALSE	3.125	3.125
	Cost MTB/RIF (per test)	14.717	7.35852	22.0756	FALSE	14.717	14.717
	Cost LF-LAM (per test)	3.985	1.9925	5.9775	FALSE	3.985	3.985
	Cost TB therapy	9.84417	4.92208	14.7662	FALSE	9.84417	9.84417
	Economic burden of a new TB case due delayed diagnosis and treatment	847	423.5	1270.5	FALSE	847	847
	Days of delay in treatment for undiagnosed TB case	105	52.5	157.5	FALSE	105	105
	Days of delayed treatment in timely delivery of results (Health system delay)	62	31	93	FALSE	62	62
					Standard	MTB/RIF	LF-LAM / MTB/RIF	ICER B vs A
		Base	Min	Max	79.0592	14.1823	15.1187	56.5388		Standard	MTB/RIF	LF-LAM / MTB/RIF		Standard	MTB/RIF	LF-LAM / MTB/RIF		ICER	ICER
	Survival for HIV+ and TB patient not treated for TB, years	0.665	0.5	2	$ 79,42 - $ 76,04	$ 14,26 - $ 13,65	$ 15,19 - $ 14,54	$ 57,20 - $ 54,65		79.4179	14.2603	15.1914		76.0369	13.6496	14.539		57.1962	54.6541
	Risk of TB transmission (cases per year)	5	2	10	$ 34,82 - $ 152,79	$ 13,04 - $ 16,08	$ 13,95 - $ 17,06	$ 56,54 - $ 56,54		34.8178	13.0411	13.9529		152.795	16.0844	17.0617		56.5388	56.5388
	Prevalence of TB among HIV patients, %	0.101	0.0505	0.1515	$ 85,61 - $ 78,86	$ 26,28 - $ 11,04	$ 28,49 - $ 10,13	$ 123,18 - $ 36,82		85.6051	26.2787	28.4929		78.8602	11.0413	10.1346		123.178	36.8205
	Mortality In care (early treatment), %	0.05	0.025	0.075	$ 77,19 - $ 82,0	$ 13,92 - $ 14,62	$ 14,54 - $ 15,59	$ 56,87 - $ 56,54		77.1942	13.9153	14.5357		81.9953	14.6157	15.5925		56.8656	56.5388
	Mortality Among false negative (delayed treatment), %	0.2	0.1	0.3	$ 73,78 - $ 86,24	$ 14,18 - $ 14,33	$ 15,12 - $ 15,27	$ 104,03 - $ 39,12		73.7806	14.1823	15.1187		86.2422	14.3313	15.2691		104.029	39.1178
	Discount rate	0.03	1e-08	0.06	$ 66,40 - $ 93,01	$ 11,91 - $ 16,68	$ 12,70 - $ 17,79	$ 47,53 - $ 66,47		66.4025	11.9132	12.6985		93.0059	16.6828	17.785		47.5253	66.4712
	Survival for HIV and TB after treatment, years	12.9	6.45	19.35	$ 66,40 - $ 93,01	$ 11,91 - $ 16,68	$ 12,70 - $ 17,79	$ 47,53 - $ 66,47		66.4025	11.9132	12.6985		93.0059	16.6828	17.785		47.5253	66.4712
	Cost 4SS	4	2	6	$ 134,64 - $ 60,73	$ 24,19 - $ 10,90	$ 25,76 - $ 11,62	$ 97,40 - $ 43,53		134.644	24.1912	25.7593		60.7346	10.8984	11.6169		97.4034	43.5298
	Cost SMEAR (per test)	3.125	1.5625	4.6875	$ 77,25 - $ 80,87	$ 14,18 - $ 14,18	$ 15,12 - $ 15,12	$ 68,03 - $ 45,04		77.2525	14.1823	15.1187		80.8659	14.1823	15.1187		68.033	45.0445
	Cost MTB/RIF (per test)	14.717	7.35852	22.0756	$ 79,06 - $ 79,06	$ 8,44 - $ 19,93	$ 9,62 - $ 20,62	$ 14,25 - $ 98,83		79.0592	8.43798	9.62024		79.0592	19.9267	20.6171		14.2484	98.8291
	Cost LF-LAM (per test)	3.985	1.9925	5.9775	$ 79,06 - $ 79,06	$ 14,18 - $ 14,18	$ 14,54 - $ 15,69	$ 56,54 - $ 56,54		79.0592	14.1823	14.5435		79.0592	14.1823	15.6939		56.5388	56.5388
	Cost TB therapy	9.84417	4.92208	14.7662	$ 78,69 - $ 79,43	$ 13,79 - $ 14,58	$ 14,60 - $ 15,63	$ 55,97 - $ 57,10		78.6901	13.7866	14.6045		79.4282	14.5781	15.6329		55.973	57.1045
	Economic burden of a new TB case due delayed diagnosis and treatment	847	423.5	1270.5	$ 42,19 - $ 115,93	$ 13,23 - $ 15,13	$ 14,15 - $ 16,09	$ 56,54 - $ 56,54		42.1914	13.2313	14.1472		115.927	15.1334	16.0902		56.5388	56.5388
	Days of delay in treatment for undiagnosed TB case	105	52.5	157.5	$ 42,19 - $ 115,93	$ 13,23 - $ 15,13	$ 14,15 - $ 16,09	$ 56,54 - $ 56,54		42.1914	13.2313	14.1472		115.927	15.1334	16.0902		56.5388	56.5388
